# Supplementary material for: dsRNA formation leads to preferential nuclear export and gene expression
Source: Nature. 2024 Jun 19;631(8020):432–8. doi: 10.1038/s41586-024-07576-w (PMC11236707; doi:10.1038/s41586-024-07576-w)
Supplement: Supplementary file 4 — Source Data Figs. 1, 2 and 4 and Source Data Extended Data Figs. 4 and 7–9. [file 41586_2024_7576_MOESM4_ESM.xls]

## Sheet: Figure 1
Fig 1h	MS2-GFP RIP			Fig 1i	Cytoplasmic fractionation after asPHO85 overexpression
	PHO85	asPHO85			PHO85 total cell	PHO85 cytoplasm	PHO85 unspliced total cell	PHO85 unspliced cytoplasm
1	3.41258	6.0135		1	1.07	2.79	0.7	0.24
2	3.20912	11.9699		2	1.09	2.66	0.4	0.72
3	3.34768	4.88668		3	0.74	3.31	0.77	1.06
				4	0.39	1.39	1.02	0.7
Average	3.32313	7.62338		Average	0.8225	2.5375	0.7225	0.68
SD	0.103926	3.80617		SD	0.329987	0.814918	0.255131	0.33665
T.Test	2.65814e-06	0.0393926		T.Test	0.323362	0.00925189	0.0725243	0.10601

## Sheet: Figure 2
Fig 2f	mRNA quantification after PHO85 asRNA induction								Protein quantification after PHO85 asRNA induction								asRNA quantification after PHO85 asRNA induction
	0	10	15	20	30	60			0	10	15	20	30	60			0	10	15	20	30	60
1	1	0.563469	0.437962	0.879128	0.481962	0.315696		1	1	1.16017	0.840314	2.59348	2.53153	2.80539		1	1	3.819	6.69984	4.1974	5.7278	6.86888
2	1	0.286468	0.539801	0.305382	0.299433	0.331624		2	1	1.6499	2.96746	2.09638	3.72074	4.0026		2	1	0.776778	2.39164	2.05758	1.99442	6.48686
3	1	1.45219	0.916411	0.781846	0.707539	0.308027		3	1	1.40066	1.38923	6.8218	4.98834	2.63698		3	1	2.62279	6.03508	3.91756	3.24326	8.92306
Average	1	0.767377	0.631391	0.655452	0.496311	0.318449		Average	1	1.40358	1.73234	3.83722	3.74687	3.14832		Average	1	2.40619	5.04219	3.39085	3.65516	7.42626
SD	0	0.609025	0.252032	0.307047	0.204431	0.0120369		SD	0	0.244879	1.1043	2.59665	1.22861	0.744601		SD	0	1.25139	1.89377	0.949656	1.55172	1.06982
T.Test		0.54441	0.0644444	0.123865	0.0129757	6.48139e-08		T.Test		0.0461836	0.314722	0.131368	0.0179563	0.0075047		T.Test		0.187226	0.0392172	0.0235774	0.0727737	0.00105296
Fig 2e
dsRNA		0	5	10	15	30	60		ssRNA		0	5	10	15	30	60
	1	0.132729	0.024908	1.04867	0.135064	0.201897	0.169007			1	0.0240964	0.0266795	0.043201	0.0755923	0.0581189	0.080621
FRE5	2	0.145107	1.87476	1.53754	0.770724	0.930107	0.930146		RPS17a	2	0.0445849	0.245547	0.34895	0.129713	0.135394	0.835845
	3	0.434721	0.409497	4.71508	1.11991	0.475252	3.72243			3	0.0897751	0.0806866	0.186009	0.35038	0.292512	1.69096
	1	0.237887	0.108931	0.376157	0.170785	0.203832	8.72862			1	0.0304748	0.0209353	0.0454505	0.0589935	0.0724053	0.156569
PRY3	2	0.125711	0.791295	1.43031	0.60177	0.807537	0.595689		RPS6a	2	0.152586	0.230768	0.397365	0.200883	0.276976	1.0921
	3	0.255711	0.295226	0.809767	0.890185	0.266457	2.79363			3	0.112078	0.104416	0.235212	0.410078	0.338485	1.87135
	1	0.360369	0.335825	0.691957	0.640629	0.468108	0.334471			1	0.12653	0.0946884	0.162534	0.190202	0.118136	0.0515475
HPF1	2	0.250589	1.11904	1.37026	0.775016	0.572743	0.301705		TDH1	2	0.14166	0.615904	0.71814	0.342394	0.289218	0.356074
	3	0.198884	0.131518	0.466516	0.496546	0.246558	1.42076			3	0.108879	0.0790102	0.172277	0.162764	0.0736507	0.370343
Average		0.237968	0.565667	1.38292	0.622292	0.46361	2.11072				0.0922961	0.166515	0.256571	0.213444	0.183877	0.722823
SD		0.104878	0.603192	1.31817	0.320656	0.266911	2.76639				0.0483035	0.186115	0.210025	0.126085	0.11321	0.693538
T.Test compared to timepoint 0			0.063943	0.00971851	0.00176368	0.0156403	0.029694					0.131935	0.0180856	0.00802011	0.0201253	0.00755618
			0.0760352	0.0222185	0.00261191	0.0105606	0.16367

## Sheet: Figure 4
Fig 4h	Cytoplasmic fractionation in WT and dbp2∆ after asPHO85 overexpression
	PHO85 total cell WT	PHO85 cytoplasm WT	PHO85 total cell dbp2∆	PHO85 cytoplasm dbp2∆
1	1.05	12.29	0.69	0.76
2	1.5	12.47	1.01	0.71
3	0.54	10.84	0.78	0.84
Average	1.03	11.8667	0.826667	0.77
SD	0.480312	0.893663	0.165025	0.0655744
T.Test	0.91906	3.00413e-05	0.143002	0.0037093

## Sheet: Extended Figure 4
Fig 4b	asPHO85 overexpression in Wild type
	p empty PHO85	pPGAL1:asPHO85 PHO85	p empty PHO85	pPGAL1:asPHO85 PHO85
1	1	0	1	1
2	1	0.03	1	0.6
3	1	0.02	1	0.97
4	1	0.07	1	1.81
Average	1	0.03	1	1.095
SD	0	0.0294392	0	0.510196
T.Test		8.2125e-10		0.00589208

## Sheet: Extended Figure 7
Extended Fig 7b	J2-RIP
	HPF1	CSS1	FRE5	PRY3	RPS17a
1	4.77	3.41	5.01	17.89	1.83
2	7.1	4.84	2.44	9.97	1.25
3	1.73	1.28	1.43	3.29	0.35
4	5.03	4.81	2.23	4	1
5	2.5	11.01	8.14	10.76	2.55
6	3.68	7.84	7.19	11.13	0.76
Average	4.135	5.53167	4.40667	9.50667	1.29
SD	1.93183	3.43272	2.81123	5.36044	0.791126
T.Test	0.00262175	0.00896511	0.0140864	0.00302338	0.390345
Extended Fig 7c	J2-RIP
	Wild type					mex67-5 xpo1-1
	HPF1	CSS1	FRE5	PRY3	RPS17a	HPF1	CSS1	FRE5	PRY3	RPS17a
1	1	1	1	1	1	1.57601	3.37075	3.08949	2.14217	0.92
2	1	1	1	1	1	2.42086	1.29547	6.41277	2.15335	0.48
3	1	1	1	1	1	2.16821	1.2495	14.7389	4.13416	2.91
4	1	1	1	1	1	3.67511	4.92012	14.8422	1.67613	0.76
5	1	1	1	1	1	2.69921	3.37075	16.2134	2.4475	4.06
Average	1	1	1	1	1	2.50788	2.84132	11.0594	2.51066	1.826
SD	0	0	0	0	0	0.773042	1.56569	5.90599	0.948636	1.57597
T.Test						0.00240736	0.0301917	0.00517312	0.00739161	0.274926

## Sheet: Extended Figure 8
Extended Fig 8d	Cytoplasmic fracitonation in set2∆					Extended Fig 8e	J2-RIP in set2∆					Extended Fig 8g	Cytoplasmic fracitonation in set2∆
	WT SEG2	set2∆ SEG2	WT asSEG2	set2∆ asSEG2			SEG2	asSEG2	FRE5	asFRE5			SEG2 total cell	SEG2 cytoplasm
1	1	0.14	1	1.11		1	1.66	2.54	1.56	0.74		1	1.57	2.59
2	1	0.2	1	1.12		2	2.36	2.26	1.4	0.78		2	1.77	1.66
3	1	0.05	1	0.78		3	2.16	1.9	0.97	0.89		3	1.89	2.57
4	1	0.13	1	1.11		Average	2.06	2.23333	1.31	0.803333		4	0.77	4.69
5	1	0.05	1	0.67		SD	1.15675	1.14698	0.700779	0.406643		5	1.35	3.33
Average	1	0.114	1	0.958		T.Test	0.00702128	0.00264276	0.153264	0.0118246		Average	1.47	2.968
SD	0	0.0642651	0	0.216264								SD	0.441814	1.1301
T.Test		1.33218e-09		0.675574								T.Test	0.0446349	0.00458338

## Sheet: Extended Figure 9
Extended Fig 9g	Cytoplasmic fractionation in dbp2∆
	WT p empty PHO85	WT p empty asPHO85	WT p pPGAL1:asPHO85 PHO85	WT p pPGAL1:asPHO85 asPHO85	WT p empty PHO85	WT p empty asPHO85	WT p pPGAL1:asPHO85 PHO85	WT p pPGAL1:asPHO85 asPHO85
1	1	0.16	1	1.18	1	0.03	1	1.47
2	1	0.04	1	1.15	1	0.02	1	0.69
3	1	0.08	1	2.47	1	0.01	1	0.65
Average	1	0.0933333	1	1.6	1	0.02	1	0.936667
SD	0	0.061101	0	0.753591	0	0.01	0	0.462313
T.Test		1.36126e-05		0.0260167		7.2261e-09		0.0264512

## Sheet: J2 Immuno
Fig 2c						Fig 3d						Fig 4c				Extended Fig 8b
	mex67-5 xpo1-1	WT + Cycloheximide	nmd3-2	rpl10(G161D)			+NaCl 5 min	+NaCl 10 min	+EtOH 5 min	+EtOH 10 min			dbp2	mtr4			set2
	2.28751	2.35525	1.84515	4.45515			2.6177	3.28173	2.6185	2.43834			0.0858169	2.4732			3.568
	1.98493	2.10407	2.17687	5.15817			2.67723	3.33873	2.01007	2.42518			0.0924537	2.4839			3.484
	1.91005	2.25226	2.04759	5.02253			2.59218	2.59685	2.01345	2.44763			0.0935117	2.51533			3.397
	1.83241	2.2135	2.13503	4.93676			2.76357	2.74771	1.9894	2.46734			0.0890101	2.49154			3.053
	1.805	2.24106	2.01595	4.85345			2.84337	2.86319	2.02865	2.32743			0.0888981	2.64104			3.03
	1.52238	2.29921	1.94173	4.87862			2.80917	2.8313	1.99465	2.32166			0.0926826	2.64202			2.968
	1.76266	2.33618	1.99483	5.1146			2.91937	3.11288	1.99913	2.08238			0.0896457	2.59179			2.781
	1.81036	2.3528	2.12677	5.49935			2.86541	3.03097	2.02094	2.06886			0.0895689	2.62346			2.557
	1.59075	2.22429	2.16384	5.29018			2.73264	3.14659	2.0805	2.00253			0.0908013	2.60207			2.513
	1.56004	2.15902	2.58342	6.06841			2.46693	3.12711	2.10003	2.09888			0.0954686	2.57676			2.485
	1.44544	2.19595	2.53364	6.07272			2.48103	2.7813	1.92773	2.1486			0.098113	2.55782			2.355
	1.37274	2.21062	2.46409	7.32355			2.67065	2.80475	1.5153	1.90586			0.104054	2.45009			2.312
	1.62502	2.52947	2.47344	7.02218			2.73817	2.64186	1.60982	2.02463			0.0984459	2.48173			2.28
	1.86475	2.6265	2.54394	6.39738			2.99339	2.79776	1.56596	1.87567			0.105082	2.41003			2.079
	1.37428	2.91597	1.67438	3.90307			1.06067	1.43769	0.586864	1.54615			0.277809	2.48659			1.653
	1.83962	2.26376	1.70613	4.36653			0.998304	1.52737	0.633933	1.56351			0.255761	2.3253			1.628
	2.40785	1.95912	1.74924	4.01561			1.02287	1.61235	0.590973	1.33916			0.236986	2.2648
	1.24251	2.24712	1.76674	3.90732			1.3852	2.18176	0.595892	1.4537			0.236497	2.28037
	1.17765	2.05968	1.65237	3.76128			1.34651	2.17444	0.690776	1.40069			0.269167	2.25755
	1.35071	1.99424	1.65872	3.56728			1.37512	2.13318	0.770024	1.43681			0.259794	2.24683
		1.96858	1.66747	3.64923			1.3977	2.17764	1.0139	1.9002			0.281049	2.20752
		2.07811	1.63882	3.94117			1.48914	2.23858	1.01251	1.83567			0.329713	2.20783
		2.17289	1.70148	3.7129			1.65566	2.56883	1.03656	1.60975			0.32234	2.24038
		2.17635	1.73582	3.6889			1.64954	2.41352	0.983297	1.53708			0.406175	2.27457
		2.08233	1.79996	3.57424			1.78073	3.06268	1.07266	1.58044			0.421533	2.2703
		2.02093	1.81002	3.16638			1.80921	3.15967	1.19202	1.67269			0.400219	2.28512
		2.79187	1.83012	3.22625			1.55608	3.0685	1.16753	1.40732			0.501743	2.33288
		2.72969	1.85358	2.66874			1.56867	3.0766	1.19833	1.10996			0.499013	2.22016
		2.33049	2.27134	2.93541									0.244533	2.22562
		2.35761	2.33587	2.55813									0.248706	2.16179
		1.97339	2.25132	2.87205									0.24497	2.0874
		1.90033	2.25141	2.80756									0.270304	2.07669
		1.90468	2.28884	2.98701									0.279788	2.07886
		1.93811	2.19268	2.97169									0.281456	2.1455
		2.17059	2.12726	3.15731									0.291203	2.04949
		2.21246	2.1443	3.09818									0.297874	2.11521
		2.23086	1.56006	2.93912									0.294988	2.04285
		2.39813	1.76512	3.08081									0.296689	2.08246
		1.65947	1.55815	2.2939									0.320467	2.01372
		1.39567	1.55347	2.19766									0.343541	1.93445
		1.32909	1.63463	2.63396									0.338525	1.86535
		1.48421	1.88233	3.0956									0.345349

## Sheet: smFISH
Fig 1l	pho85∆ + pPGAL1:PHO85-GFP								pho85∆ + pPGAL1:PHO85-GFP + pPGAL1:asPHO85-MYC									Extended Fig 4c						Fig 4g
	4 min		6 min		8 min		10 min		4 min		6 min		8 min		10 min				4 min	6 min	8 min	10 min			WT 10min	dbp2 10min
	Nuclear	Cytoplasmic	Nuclear	Cytoplasmic	Nuclear	Cytoplasmic	Nuclear	Cytoplasmic	Nuclear	Cytoplasmic	Nuclear	Cytoplasmic	Nuclear	Cytoplasmic	Nuclear	Cytoplasmic			1.74189	2.49663	3.65666	2.15888			3.65666	1.38576
	161.503	157.422	157.697	579.917	156.789	274.119	503.433	750.265	50.0541	185.691	91.2258	346.391	114.87	605.262	184.307	547.09			0.840944	1.43641	2.20886	1.7116			2.20886	1.09936
	65.2217	392.055	215.94	254.365	644.904	781.478	317.803	289.062	181.147	324.436	190.159	415.422	249.709	794.794	84.5412	198.957			1.35655	1.72911	4.32964	1.66339			4.32964	0.67668
	56.4698	96.0857	108.288	405.484	311.408	570.34	223.484	410.695	53.258	153.869	87.5367	230.201	187.786	1171.57	146.335	334.682			0.903849	2.19431	3.77181	0.954013			3.77181	1.07711
	99.599	282.946	113.043	194.47	1077.32	690.149	232.442	260.549	27.4685	52.8763	104.217	347.802	210.069	1141.73	322.758	423.371			1.03132	1.56052	1.85977	1.23634			1.85977	1.08553
	77.2117	267.012	180.487	355.903	211.442	486.871	100.813	170.152	205.806	452.046	88.6693	210.445	264.95	710.028	536.607	912.184			1.21329	3.03396	2.87758	1.32915			2.87758	1.18141
	270.409	263.127	116.579	226.133	170.079	496.587	504.657	465.314	55.7979	144.183	121.874	562.361	150.138	622.543	319.755	584.359			1.10631	4.53856	1.4374	2.30047			1.4374	0.974349
	169.997	249.549	190.15	549.075	285.867	448.35	213.479	280.504	195.403	460.403	94.8049	654.401	170.904	353.98	138.051	436.661			0.406087	2.45083	1.86202	1.45322			1.86202	0.888831
	97.9883	146.974	194.534	447.806	186.092	276.787	447.594	463.194	4.855	4.19893	140.798	524.813	359.533	964.659	448.958	897.072			0.591744	4.65055	2.32899	1.64568			2.32899	0.955576
	122.257	359.069	105.976	223.789	285.393	694.338	211.206	363.212	4.57229	5.76232	104.301	737.714	246.626	827.672	326.527	738.844				1.63804	2.85963	3.77752			2.85963	0.671726
	131.821	211.726	183.175	411.286	196.452	283.381	528.133	685.622	13.0924	546.814	131.089	326.579	316.563	1304.43	83.8926	435.732			1.47974	1.93654	1.21221	1.51497			1.21221	0.651197
	94.758	160.358	157.347	421.806	297.297	390.347	768.776	746.55	173.51	29.6763	100.632	296.387	150.103	262.193	281.922	587.246			1.92731	3.06569	1.01417	3.29286			1.01417	0.566033
	128.792	264.003	217.916	506.568	348.082	416.237	225.87	318.026	7.22984	81.1819	81.2472	378.82	144.742	211.524	281.005	1272.26			0.839126	1.46404	1.99865	3.64869			1.99865	0.443486
	127.715	384.971	159.23	197.529	162.001	365.292	347.03	317.022	45.4257	387.389	107.421	239.186	315.154	907.635	104.024	521.864			1.01858	2.78482	2.92062	2.798			2.92062	0.59891
	79.8296	175.89	124.934	115.62	313.782	349.243	254.485	341.231	178.576	99.0056	104.666	443.301	100.616	423.44	122.572	471.551			0.642243	1.60354	0.708588	2.09539			0.708588	0.673105
	184.21	418.633	250.766	315.816	454.996	457.175	164.282	169.234	72.3819	181.53	212.695	518.717	207.93	212.306	210.655	606.913			0.728065	2.07463	0.806692	2.52677			0.806692	0.529048
	65.5091	321.423	293.595	359.697	193.186	251.349	188.17	337.792	117.071	491.337	101.694	320.87	191.216	222.271	111.894	388.74			1.02211	1.38353	1.4556	3.16597			1.4556	0.652849
	184.101	293.774	174.242	427.635	211.871	254.814	171.192	201.317	225.711	298.231	161.244	339.286	175.914	368.972	68.2222	296.976			2.01237	2.1971	2.90522	2.17534			2.90522	0.721185
	100.811	317.265	95.2458	112.794	155.891	169.489	83.8526	227.179	69.5847	159.418	124.926	417.445	111.559	467.019	66.8028	199.807			0.583915	1.83588	2.45748	3.06023			2.45748	0.696141
	131.797	203.648	285.161	216.139	76.2088	117.588	222.142	251.544	128.191	208.611	132.812	370.832	134.234	475.339	112.932	475.181			0.688821	1.42535	4.13466	2.27677			4.13466	0.794804
	52.7544	215.046	90.2787	349.816	56.8042	82.1937	528.221	540.915	142.2	462.238	247.365	536.234	183.463	1093.05	322.241	1008.76			2.46983	1.46853	1.53009	2.74924			1.53009	0.621158
	161.986	486.693	192.589	342.747	261.661	380.251	256.531	324.241	87.8755	349.121	191.174	426.98	356.803	786.679	197.911	748.122			1.05837	2.23452	1.5819	3.95669			1.5819	0.593559
	69.1015	132.666	184.836	311.877	247.523	490.173	166.119	280.089	154.884	440.273	209.56	712.175	325.951	742.988	85.8951	467.293			1.35781	1.83437	2.13837	1.69887			2.13837	0.663161
	81.7077	249.09	224.743	236.917	435.973	451.025	333.945	379.577	152.248	214.613	124.248	346.634	131.21	404.298	434.263	1014.38			0.966954	2.945	2.15055	2.11134			2.15055
	162.409	397.309	342.019	566.832	161.634	130.701	160.47	178.975	104.213	336.63	76.2172	341.376	106.85	331.113	195.174	566.592			1.19087	0.973974	0.704181	1.34983			0.704181
	95.2116	234.668	84.4693	128.02	174.883	89.107	134.817	221.031	132.727	452.833	129.529	191.871	212.796	215.923	310.484	576.245			2.00047	2.2675	1.99861	1.90432			1.99861
	70.6515	127.617	139.873	65.3574	242.214	319.198	233.275	272.41	106.286	455.236	185.404	639.385	130.16	374.85	194.169	508.404			1.55885	0.993015	2.24346	1.62971			2.24346
	72.4681	177	142.361	207.913	178.398	168.947	164.593	166.322	137.12	416.31	128.756	194.455	136.058	439.838	255.922	573.464			1.58282	1.06123	1.56998	1.72275			1.56998
	86.2422	187.954	174.108	291.138	175.819	229.802	113.055	166.552	123.497	374.972	342.221	552.348	187.182	423.456	229.374	543.32			2.36975	3.37216	1.55693	1.61661			1.55693
	92.4501	113.486	284.276	343.448	264.137	466.109	344.408	310.004	74.2959	389.159	69.4119	355.99	513.869	1152.85	189.852	421.995			2.13373	1.97555	1.34067	1.76289			1.34067
	92.3151	193.525	416.264	849.232	392.507	336.398	48.134	227.249	85.6361	345.972	85.8096	257.821	239.942	463.532	195.44	473.726			1.95005	1.26618	1.7461	4.23851			1.7461
	61.5108	158.961	207.898	360.687	180.342	304.429	291.501	229.77	83.3039	208.341	197.07	379.499	272.519	685.673	79.1009	460.982			2.42734	1.49984	0.712389	0.96286			0.712389
	64.1032	209.433	147.982	319.649	199.314	301.595	336.089	413.69	40.3009	279.252	142.695	325.499	304.588	312.667	359.413	475.823			1.78896	0.894996	0.781548	1.31951			0.781548
	58.335	146.417	144.117	191.518	131.302	176.837	225.199	276.022	73.2936	244.829	186.225	253.486	429.388	483.568	261.828	475.027			2.79661	1.37361	1.27594	1.1525			1.27594
	78.0367	237.06	105.994	201.419	77.3178	210.228	221.11	416.938	41.1057	267.274	283.446	592.147	139.863	257.149	630.293	998.783			1.73979	1.91102	1.87896	1.27399			1.87896
	119.054	346.71	92.7382	188.902	216.599	189.748	125.295	215.702	72.1326	209.682	170.8	496.418	109.01	295.144	138.519	242.642			2.22225	2.37066	1.62395	1.42974			1.62395
	432.65	438.502	263.74	330.073	178.934	252.443	103.925	283.315	44.3035	260.221	231.746	835.559	270.006	631.827	439.981	864.929			0.749998	2.8214	1.22636	1.27338			1.22636
	140.494	263.136	420.422	615.586	329.991	361.844	189.731	316.913	162.912	300.913	388.483	1666.99	283.817	501.544	256.896	449.785			1.47127	2.25476	1.48388	2.19804			1.48388
	161.411	353.816	165.647	160.794	132.546	142.301	284.582	434.902	96.0325	223.715	212.048	727.162	212.712	454.822	402.68	1216.98			0.932516	5.02026	1.54028	1.78761			1.54028
	119.157	211.467	110.526	229.581	128.685	258.225	216.087	200.515	112.644	227.252	69.8023	532.956	191.027	423.98	152.136	373.932			2.23816	3.01293	2.36976	0.701216			2.36976
	75.9643	108.075	305.312	417.472	96.483	167.582	88.8897	175.82	47.6745	424.331	77.5835	355.512	112.28	383.407	612.313	590.357			1.4973	2.42317	2.04036	1.97731			2.04036
	100.61	162.834	295.025	510.567	271.567	338.272	224.719	271.012	133.066	107.745	136.166	501.822	254.5	748.247	182.061	494.972			0.864205	2.09011	1.99288	1.02424			1.99288
	61.5977	193.731	162.319	212.199	153.266	223.627	224.642	238.593	58.5394	295.248	107.638	342.16	92.937	266.883	340.303	479.245			2.32209	1.72609	1.55346	2.73907			1.55346
	101.643	289.69	219.687	230.006	69.5287	196.182	109.414	384.244	59.7006	149.884	102.319	268.606	178.581	399.749	366.824	1381.5			1.7358	1.27506	1.6699	1.40801			1.6699
	58.9007	172.593	158.527	354.902	235.034	488.484	204.586	356.973	40.5439	148.533	141.101	273.624	187.336	450.778	599.767	1161.12			1.19985	2.42655	1.65356	1.67239			1.65356
	145.562	427.773	999.028	171.205	189.021	221.908	112.685	281.749	58.1256	134.207	50.2237	185.351	149.905	357.179	693.543	1594.77			1.06958	1.56503	2.43631	2.01847			2.43631
	60.0786	197.629	141.663	211.864	94.856	188.169	667.509	365.822	58.9158	141.902	37.7376	89.8238	98.2247	344.83	240.353	667.054			1.77754	2.53161	1.12293	1.71851			1.12293
	105.631	218.337	69.9526	130.775	121.721	199.82	325.532	349.054	37.4834	98.6066	73.4784	282.913	300.059	485.524	241.715	571.141			1.24647	1.7866	2.2937	2.31219			2.2937
	91.6258	236.081	90.2841	118.173	393.504	692.579	117.477	213.262	37.1444	228.555	85.1725	231.431	108.823	359.674	249.892	794.447			1.66391	0.882424	1.111	2.62142			1.111
	64.9222	295.256	56.1641	149.949	67.034	187.031	721.169	1169.17	64.4957	203.227	294.934	395.819	201.684	322.878	279.077	1005.89			1.21427	1.14251	1.38136	2.5508			1.38136
	51.6607	115.151	60.5783	167.193	113.758	150.888	241.249	387.84	78.5841	268.146	159.576	277.283	372.466	741.385	129.126	452.877			2.55016	0.819061	1.17033	2.02645			1.17033
	46.3351	65.4857	470.039	796.7	152.124	146.874	195.763	404	49.3711	113.579	167.241	208.331	353.994	596.975	139.001	387.294			0.612508	0.695893	0.923275	1.80434			0.923275
	80.3759	98.525	79.167	143.088	214.345	458.052	218.391	349.34	87.0679		247.177	261.605	506.387	673.698	420.431	1043.04				1.27311	1.28552	2.66557			1.28552
	188.433	300.437	145.787	224.466	324.793	504.173	318.547	977.45			85.5787	165.702	306.665	568.059	98.0376	359.312				2.12947	1.81842	2.25576			1.81842
	59.1421	116.311	182.198	121.806	111.974	71.3353	341.029	319.26			58.7912	190.406	184.519	483.49	206.251	639.703				1.73352	1.09605	2.02102			1.09605
	58.7709	186.155	129.965	243.55	88.3221	319.283	141.105	106.04			75.8336	199.933	514.713	812.915	209.008	580.794				1.17581	2.21005	2.31629			2.21005
	127.726	309.255	53.9548	180.873	527.415	576.993	116.279	265.72			81.8511	146.372	151.913	483.781	138.519	441.154				0.844684	1.01294	2.47634			1.01294
	117.143	191.121	57.8316	125.949	169.907	182.676	375.484	368.5			145.773	187.269	271.285	395.967	162.019	551.652				3.30891	1.54038	1.70796			1.54038
	145.162	271.904	130.733	199.747	125.515	116.695	301.088	318.6			59.1558	297.699	200.069	444.078	214.116	502.823				3.40488	1.27713	1.28465			1.27713
	100.1	113.018	103.456	328.783	358.025	1148.42	393.455	371.462			49.3379	255.493	250.65	461.27	207.266	366.103				2.86403	1.93147	2.60862			1.93147
	31.019	98.8584	204.991	506.63	716.442	757.63	212	401.586			20.1001	87.5529	177.731	494.655	185.617	665.757				2.75408	1.04806	1.72823			1.04806
	76.7988	106.942	153.083	130.159	261.861	146.741	83.6252	142.383			123.337	516.612	207.463	313.312	90.8301	215.834				2.00196	1.49293	2.27464			1.49293
	45.1613	104.358	218.427	369.711	396.932	709.356	369.76	671.067			81.4787	248.081	105.703	227.392	67.5023	211.116				1.19676	1.47334				1.47334
	34.4124	122.778	49.6649	183.68	790.694	754.489	87.574	235.819			173.871	316.468	233.712	496.173						0.899045	1.59103				1.59103
	141.696	193.862	231.3	201.455	319.743	547.207	149.327	201.157			73.3635	100.313	104.991	240.704						3.35463	1.67508				1.67508
	137.809	203.493	57.4083	86.227	126.157	439.098	172.967	148.449			45.0981	230.09	108.298	261.402						2.13252	2.39433				2.39433
	76.7407	176.291	150.44	159.179	158.966	374.316	166.829	269.886			38.1945	123.877	70.4006	242.891							1.50821				1.50821
	60.424	129.62	179.52	249.817	224.883	472.762	369.76	671.067					132.21	287.328							1.73737				1.73737
			525.793	642.18	194.126	536.095	470.177	781.769					85.3235	213.605							1.08853				1.08853
			561.678	667.283	147.643	222.759	310.127	633.83					659.093	1033.8							2.13442				2.13442
			587.38	540.034	148.275	314.184	313.655	508.469					498.513	1533.23							2.36662				2.36662
			122.817	208.611	234.59	259.644	425.112	362.615					123.072	419.699							5.23688				5.23688
			161.395	143.652	124.439	277.913	198.678	402.614					269.784	2035.83							1.33362				1.33362
			191.802	400.546	246.451	402.651	295.027	677.617					134.517	258.5							1.9132				1.9132
			302.512	282.539	117.347	205.702	885.4	889.002					143.762	396.329							5.9242				5.9242
			109.585	175.837	47.5936	180.022	234.855	213.775					211.474	1805.25							1.94309				1.94309
			188.282	236.281	231.525	429.171	175.963	235.159					376.583	1054.4							6.95298				6.95298
			91.6288	144.455	191.235	351.234	246.634	510.862					40.2671	403.433							1.86833				1.86833
			161.337	140.54	141.748	221.789	184.111	307.194					126.07	339.404							2.61703				2.61703
			155.85	452.644	140.687	160.166							119.342	450.04							1.8507				1.8507
			214.111	440.443	284.315	275.918							126.41	337.106							2.27441				2.27441
					891.053	1019.09							91.669	300.43							2.57789				2.57789
					930.686	931.684							101.376	376.573							1.78839				1.78839
					531.11	531.676							150.241	387.171							2.85272				2.85272
					180.374	241.62							156.887	644.906							1.21111				1.21111
					419.779	186.77							175.43	306.154							1.46417				1.46417
					234.149	547.315							473.502	998.998							1.7672				1.7672
					343.473	1159.7							237.595	605.028							2.54935				2.54935
					738.652	455.59							134.387	493.673							2.51251				2.51251
					155.148	299.536							151.49	548.455							3.09608				3.09608
					127.04	219.358							125.577	560.241							1.42574				1.42574
					139.291	249.599							256.681	527.332							1.61215				1.61215
					148.241	261.868							310.134	720.451							1.48273				1.48273
					282.72	472.487							308.532	659.194							1.01518				1.01518
					176.846	372.771							216.674	316.957							1.28142				1.28142
					219.388	403.081							153.068	282.637							1.45279				1.45279
					218.49	432.297							69.365	145.209							1.3949				1.3949
					114.836	159.774							326.816	656.897							1.45822				1.45822
					93.8425	119.87							450.836	947.311							4.363				4.363
					221.459	340.35							74.9427	471.157							1.42791				1.42791
					170.153	342.254							489.867	1007.93							1.41001				1.41001
					683.478	594.851							261.094	530.484							1.87227				1.87227
					343.466	797.069							202.056	545.119							1.32631				1.32631
					348.653	559.584							192.395	367.696							2.31419				2.31419
					128.128	351.452							106.05	353.639							2.1507				2.1507
					214.964	474.553							485.749	1505.37							2.19221				2.19221
					612.667	625.863							266.217	840.95							1.07996				1.07996
					176.822	282.39							343.645	534.773							2.82797				2.82797
													226.292	922.137							1.5071				1.5071
													419	909.927							1.42269				1.42269
													358.89	735.737							1.48678				1.48678
													453.83	972.276							2.04648				2.04648
													110.586	326.106							1.37453				1.37453
													102.367	202.752							2.11301				2.11301
													222.928	678.762							1.25742				1.25742
													152.314	275.976							2.17172				2.17172
													453.252	1418.39
